# Supplementary material for: Heteroatom Engineering in Robust Al-Based MOFs for Efficient Separation of Xenon over Krypton
Source: Molecules. 2026 Mar 7;31(5):891. doi: 10.3390/molecules31050891 (PMC12985661; doi:10.3390/molecules31050891)
Supplement: Supplementary file 1 [file molecules-31-00891-s001.zip]

Archive with 1 entries (1 files):
- molecules-4151917-supplementary.pdf
